# Supplementary material for: β2-Adrenergic Receptor Signaling Pathway Stimulates the Migration and Invasion of Cancer Cells via Src Activation
Source: Molecules. 2022 Sep 13;27(18):5940. doi: 10.3390/molecules27185940 (PMC9503488; doi:10.3390/molecules27185940)
Supplement: Supplementary file 1 [file molecules-27-05940-s001.zip]

Archive with 1 entries (1 files):
- molecules-1904265-supplementary.pdf
